# Supplementary material for: Improvement of the Polyhydroxyalkanoates Recovery from Mixed Microbial Cultures Using Sodium Hypochlorite Pre-Treatment Coupled with Solvent Extraction
Source: Polymers (Basel). 2022 Sep 21;14(19):3938. doi: 10.3390/polym14193938 (PMC9573287; doi:10.3390/polym14193938)
Supplement: Supplementary file 1 [file polymers-14-03938-s001.zip]

Archive with 1 entries (1 files):
- polymers-1854717-supplementary.pdf
